# Supplementary material for: Promoting Heme and Phycocyanin Biosynthesis in Synechocystis sp. PCC 6803 by Overexpression of Porphyrin Pathway Genes with Genetic Engineering
Source: Mar Drugs. 2023 Jul 13;21(7):403. doi: 10.3390/md21070403 (PMC10382063; doi:10.3390/md21070403)
Supplement: Supplementary file 1 [file marinedrugs-21-00403-s001.zip]

Archive with 1 entries (1 files):
- marinedrugs-2468134-supplementary.pdf
